# Supplementary material for: Reference values for psychoacoustic tests on Polish school children 7–10 years old
Source: PLoS One. 2019 Aug 28;14(8):e0221689. doi: 10.1371/journal.pone.0221689 (PMC6713444; doi:10.1371/journal.pone.0221689)
Supplement: S1 Dataset — (XLSX) [file pone.0221689.s010.xlsx]

## Sheet: readme
	Suplementary Data for manuscript
	Wlodarczyk E, et al., Reference values for psychoacoustic tests on Polish school children 7–10 years old
	Description of worksheets
		cst	Results of CST test
		fpt	Results of FPT test
		dpt	Results of DPT test
		ddt_Left	Results of Left-Ear DDT Test
		ddt_Right	Results of Right-Ear DDT Test
	Description of columns
		IDnew2	identifier of the patient
		Gender	patient's gender
		Handed	binary variable "right" for right-handed; "left" for left-handed
		correct.Answers	Percentage score for a given test
		AgeNum	Age in years
		ExactAgeDays	Age in days
		ExactAgeMonths	Age in months
		ExactAgeYears	auxiliary variable (age)
		AgeNumFactor	auxiliary variable (age)

## Sheet: cst
IDnew2	Gender	Handed	correct.Answers	AgeNum	ExactAgeDays	ExactAgeMonths	ExactAgeYears	AgeNumFactor
id_1	Male	Right	71.45	10	3719	123	10	10
id_2	Male	Right	91.45	9	3457	115	9	9
id_3	Male	Left	74.3	10	3823	127	10	10
id_4	Female	Right	91.45	10	3951	131	10	10
id_5	Female	Left	82.85	8	3100	103	8	8
id_6	Female	Left	91.45	8	2945	98	8	8
id_7	Female	Right	91.45	8	3116	103	8	8
id_8	Female	Right	71.45	7	2830	94	7	7
id_9	Female	Unspecified	85.7	8	2962	98	8	8
id_10	Female	Unspecified	71.45	8	3269	108	8	8
id_11	Female	Right	77.15	7	2576	85	7	7
id_12	Female	Left	80	9	3358	111	9	9
id_13	Female	Right	85.7	9	3462	115	9	9
id_14	Male	Right	80	9	3531	117	9	9
id_15	Male	Unspecified	94.3	10	4047	134	11	10
id_16	Male	Right	85.7	9	3528	117	9	9
id_17	Female	Right	82.85	7	2770	92	7	7
id_18	Male	Right	82.85	9	3307	110	9	9
id_19	Female	Right	80	8	3240	108	8	8
id_20	Female	Right	91.45	9	3581	119	9	9
id_21	Female	Right	82.85	8	3161	105	8	8
id_22	Male	Right	82.85	10	3967	132	10	10
id_23	Male	Left	60	8	2965	98	8	8
id_24	Male	Right	68.55	9	3511	117	9	9
id_25	Female	Right	80	7	2770	92	7	7
id_26	Male	Unspecified	85.7	9	3542	118	9	9
id_27	Male	Right	80	9	3292	109	9	9
id_28	Female	Right	88.55	8	3244	108	8	8
id_29	Male	Unspecified	94.3	10	3963	132	10	10
id_30	Male	Right	82.85	10	3821	127	10	10
id_31	Female	Right	88.55	8	3163	105	8	8
id_32	Female	Right	66.65	8	3232	107	8	8
id_33	Female	Left	68.55	7	2866	95	7	7
id_34	Female	Right	85.7	9	3310	110	9	9
id_35	Female	Right	91.45	10	3691	123	10	10
id_36	Male	Right	91.45	8	3044	101	8	8
id_37	Male	Right	91.45	7	2779	92	7	7
id_38	Male	Right	91.45	10	3876	129	10	10
id_39	Female	Left	85.7	7	2905	96	7	7
id_40	Female	Right	91.45	10	3853	128	10	10
id_41	Female	Right	82.85	7	2808	93	7	7
id_42	Female	Right	100	10	3841	128	10	10
id_43	Female	Unspecified	91.45	10	4029	134	11	10
id_44	Female	Right	57.15	8	3148	104	8	8
id_45	Female	Right	91.45	9	3481	116	9	9
id_46	Female	Right	94.3	7	2778	92	7	7
id_47	Female	Right	97.15	9	3456	115	9	9
id_48	Female	Right	82.85	7	2749	91	7	7
id_49	Female	Right	80	8	3106	103	8	8
id_50	Female	Right	82.85	10	3691	123	10	10
id_51	Female	Left	88.55	7	2921	97	8	7
id_52	Male	Right	68.55	8	3042	101	8	8
id_53	Male	Right	94.3	8	2965	98	8	8
id_54	Female	Right	94.3	7	2804	93	7	7
id_55	Female	Right	82.85	7	2780	92	7	7
id_56	Male	Left	94.3	9	3619	120	9	9
id_57	Female	Right	80	8	2999	99	8	8
id_58	Female	Left	60	8	3199	106	8	8
id_59	Female	Right	88.55	8	3151	105	8	8
id_60	Female	Right	82.85	9	3549	118	9	9
id_61	Male	Unspecified	74.3	10	4006	133	10	10
id_62	Male	Right	82.85	10	3955	131	10	10
id_63	Male	Right	100	8	3221	107	8	8
id_64	Female	Right	82.85	8	3052	101	8	8
id_65	Male	Right	71.45	8	2984	99	8	8
id_66	Male	Right	94.3	9	3325	110	9	9
id_67	Female	Right	74.3	7	2920	97	8	7
id_68	Female	Right	88.55	8	3148	104	8	8
id_69	Female	Right	88.55	8	3205	106	8	8
id_70	Female	Right	82.85	10	3856	128	10	10
id_71	Female	Left	91.45	9	3403	113	9	9
id_72	Female	Right	88.55	10	3901	130	10	10
id_73	Male	Right	91.45	10	3864	128	10	10
id_74	Male	Right	91.45	9	3533	117	9	9
id_75	Male	Right	68.55	8	3189	106	8	8
id_76	Male	Right	91.45	10	3656	121	10	10
id_77	Female	Right	77.15	8	2927	97	8	8
id_78	Female	Right	82.85	8	2925	97	8	8
id_79	Female	Right	82.85	8	3006	100	8	8
id_80	Male	Right	74.3	8	3234	107	8	8
id_81	Male	Unspecified	94.3	10	3734	124	10	10
id_82	Male	Unspecified	80	10	3982	132	10	10
id_83	Male	Right	97.15	9	3529	117	9	9
id_84	Male	Right	97.15	10	3928	130	10	10
id_85	Male	Right	91.45	10	3818	127	10	10
id_86	Male	Left	68.55	10	3785	126	10	10
id_87	Male	Right	68.55	7	2807	93	7	7
id_88	Female	Right	91.45	9	3629	120	9	9
id_89	Female	Right	74.3	7	2626	87	7	7
id_90	Female	Right	88.55	8	3206	106	8	8
id_91	Female	Unspecified	94.3	10	3872	129	10	10
id_92	Female	Right	94.3	9	3384	112	9	9
id_93	Female	Right	82.85	7	2772	92	7	7
id_94	Male	Right	74.3	7	2789	92	7	7

## Sheet: fpt
IDnew2	Gender	Handed	correct.Answers	AgeNum	ExactAgeDays	ExactAgeMonths	ExactAgeYears	AgeNumFactor
id_1	Male	Right	97.5	10	3719	123	10	10
id_2	Male	Right	67.5	9	3457	115	9	9
id_3	Male	Left	70	10	3823	127	10	10
id_4	Female	Right	25	10	3951	131	10	10
id_5	Female	Left	45	8	3100	103	8	8
id_6	Female	Left	12.5	8	2945	98	8	8
id_7	Female	Right	45	8	3116	103	8	8
id_8	Female	Right	30	7	2830	94	7	7
id_9	Female	Unspecified	65	8	2962	98	8	8
id_10	Female	Unspecified	40	8	3269	108	8	8
id_11	Female	Right	80	7	2576	85	7	7
id_12	Female	Left	32.5	9	3358	111	9	9
id_13	Female	Right	50	9	3462	115	9	9
id_14	Male	Right	45	9	3531	117	9	9
id_15	Male	Unspecified	100	10	4047	134	11	10
id_16	Male	Right	50	9	3528	117	9	9
id_17	Female	Right	32.5	7	2770	92	7	7
id_18	Male	Right	50	9	3307	110	9	9
id_19	Female	Right	65	8	3240	108	8	8
id_20	Female	Right	62.5	9	3581	119	9	9
id_21	Female	Right	95	8	3161	105	8	8
id_22	Male	Right	32.5	10	3967	132	10	10
id_23	Male	Left	42.5	8	2965	98	8	8
id_24	Male	Right	70	9	3511	117	9	9
id_25	Female	Right	30	7	2770	92	7	7
id_26	Male	Unspecified	72.5	9	3542	118	9	9
id_27	Male	Right	90	9	3292	109	9	9
id_28	Female	Right	70	8	3244	108	8	8
id_29	Male	Unspecified	87.5	10	3963	132	10	10
id_30	Male	Right	62.5	10	3821	127	10	10
id_31	Female	Right	52.5	8	3163	105	8	8
id_32	Female	Right	20	8	3232	107	8	8
id_33	Female	Left	15	7	2866	95	7	7
id_34	Female	Right	35	9	3310	110	9	9
id_35	Female	Right	70	10	3691	123	10	10
id_36	Male	Right	45	8	3044	101	8	8
id_37	Male	Right	27.5	7	2779	92	7	7
id_38	Male	Right	37.5	10	3876	129	10	10
id_39	Female	Left	35	7	2905	96	7	7
id_40	Female	Right	20	10	3853	128	10	10
id_41	Female	Right	72.5	7	2808	93	7	7
id_42	Female	Right	27.5	10	3841	128	10	10
id_43	Female	Unspecified	97.5	10	4029	134	11	10
id_44	Female	Right	45	8	3148	104	8	8
id_45	Female	Right	77.5	9	3481	116	9	9
id_46	Female	Right	82.5	7	2778	92	7	7
id_47	Female	Right	77.5	9	3456	115	9	9
id_48	Female	Right	40	7	2749	91	7	7
id_49	Female	Right	65	8	3106	103	8	8
id_50	Female	Right	77.5	10	3691	123	10	10
id_51	Female	Left	75	7	2921	97	8	7
id_52	Male	Right	52.5	8	3042	101	8	8
id_53	Male	Right	47.5	8	2965	98	8	8
id_54	Female	Right	40	7	2804	93	7	7
id_55	Female	Right	42.5	7	2780	92	7	7
id_56	Male	Left	45	9	3619	120	9	9
id_57	Female	Right	50	8	2999	99	8	8
id_58	Female	Left	65	8	3199	106	8	8
id_59	Female	Right	100	8	3151	105	8	8
id_60	Female	Right	27.5	9	3549	118	9	9
id_61	Male	Unspecified	45	10	4006	133	10	10
id_62	Male	Right	77.5	10	3955	131	10	10
id_63	Male	Right	75	8	3221	107	8	8
id_64	Female	Right	85	8	3052	101	8	8
id_65	Male	Right	0	8	2984	99	8	8
id_66	Male	Right	95	9	3325	110	9	9
id_67	Female	Right	35	7	2920	97	8	7
id_68	Female	Right	62.5	8	3148	104	8	8
id_69	Female	Right	25	8	3205	106	8	8
id_70	Female	Right	20	10	3856	128	10	10
id_71	Female	Left	60	9	3403	113	9	9
id_72	Female	Right	37.5	10	3901	130	10	10
id_73	Male	Right	40	10	3864	128	10	10
id_74	Male	Right	85	9	3533	117	9	9
id_75	Male	Right	42.5	8	3189	106	8	8
id_76	Male	Right	82.5	10	3656	121	10	10
id_77	Female	Right	27.5	8	2927	97	8	8
id_78	Female	Right	27.5	8	2925	97	8	8
id_79	Female	Right	15	8	3006	100	8	8
id_80	Male	Right	55	8	3234	107	8	8
id_81	Male	Unspecified	65	10	3734	124	10	10
id_82	Male	Unspecified	25	10	3982	132	10	10
id_83	Male	Right	97.5	9	3529	117	9	9
id_84	Male	Right	50	10	3928	130	10	10
id_85	Male	Right	77.5	10	3818	127	10	10
id_86	Male	Left	32.5	10	3785	126	10	10
id_87	Male	Right	70	7	2807	93	7	7
id_88	Female	Right	87.5	9	3629	120	9	9
id_89	Female	Right	45	7	2626	87	7	7
id_90	Female	Right	87.5	8	3206	106	8	8
id_91	Female	Unspecified	60	10	3872	129	10	10
id_92	Female	Right	55	9	3384	112	9	9
id_93	Female	Right	80	7	2772	92	7	7
id_94	Male	Right	7.5	7	2789	92	7	7

## Sheet: dpt
IDnew2	Gender	Handed	correct.Answers	AgeNum	ExactAgeDays	ExactAgeMonths	ExactAgeYears	AgeNumFactor
id_1	Male	Right	90	10	3719	123	10	10
id_2	Male	Right	75	9	3457	115	9	9
id_3	Male	Left	67.5	10	3823	127	10	10
id_4	Female	Right	70	10	3951	131	10	10
id_5	Female	Left	60	8	3100	103	8	8
id_6	Female	Left	60	8	2945	98	8	8
id_7	Female	Right	55	8	3116	103	8	8
id_8	Female	Right	77.5	7	2830	94	7	7
id_9	Female	Unspecified	80	8	2962	98	8	8
id_10	Female	Unspecified	77.5	8	3269	108	8	8
id_11	Female	Right	80	7	2576	85	7	7
id_12	Female	Left	42.5	9	3358	111	9	9
id_13	Female	Right	55	9	3462	115	9	9
id_14	Male	Right	75	9	3531	117	9	9
id_15	Male	Unspecified	95	10	4047	134	11	10
id_16	Male	Right	47.5	9	3528	117	9	9
id_17	Female	Right	65	7	2770	92	7	7
id_18	Male	Right	80	9	3307	110	9	9
id_19	Female	Right	55	8	3240	108	8	8
id_20	Female	Right	82.5	9	3581	119	9	9
id_21	Female	Right	100	8	3161	105	8	8
id_22	Male	Right	50	10	3967	132	10	10
id_23	Male	Left	42.5	8	2965	98	8	8
id_24	Male	Right	62.5	9	3511	117	9	9
id_25	Female	Right	22.5	7	2770	92	7	7
id_26	Male	Unspecified	65	9	3542	118	9	9
id_27	Male	Right	100	9	3292	109	9	9
id_28	Female	Right	72.5	8	3244	108	8	8
id_29	Male	Unspecified	77.5	10	3963	132	10	10
id_30	Male	Right	60	10	3821	127	10	10
id_31	Female	Right	65	8	3163	105	8	8
id_32	Female	Right	50	8	3232	107	8	8
id_33	Female	Left	30	7	2866	95	7	7
id_34	Female	Right	62.5	9	3310	110	9	9
id_35	Female	Right	80	10	3691	123	10	10
id_36	Male	Right	97.5	8	3044	101	8	8
id_37	Male	Right	25	7	2779	92	7	7
id_38	Male	Right	72.5	10	3876	129	10	10
id_39	Female	Left	42.5	7	2905	96	7	7
id_40	Female	Right	82.5	10	3853	128	10	10
id_41	Female	Right	77.5	7	2808	93	7	7
id_42	Female	Right	70	10	3841	128	10	10
id_43	Female	Unspecified	90	10	4029	134	11	10
id_44	Female	Right	62.5	8	3148	104	8	8
id_45	Female	Right	87.5	9	3481	116	9	9
id_46	Female	Right	70	7	2778	92	7	7
id_47	Female	Right	62.5	9	3456	115	9	9
id_48	Female	Right	52.5	7	2749	91	7	7
id_49	Female	Right	67.5	8	3106	103	8	8
id_50	Female	Right	80	10	3691	123	10	10
id_51	Female	Left	90	7	2921	97	8	7
id_52	Male	Right	100	8	3042	101	8	8
id_53	Male	Right	45	8	2965	98	8	8
id_54	Female	Right	42.5	7	2804	93	7	7
id_55	Female	Right	42.5	7	2780	92	7	7
id_56	Male	Left	97.5	9	3619	120	9	9
id_57	Female	Right	70	8	2999	99	8	8
id_58	Female	Left	57.5	8	3199	106	8	8
id_59	Female	Right	75	8	3151	105	8	8
id_60	Female	Right	47.5	9	3549	118	9	9
id_61	Male	Unspecified	75	10	4006	133	10	10
id_62	Male	Right	65	10	3955	131	10	10
id_63	Male	Right	100	8	3221	107	8	8
id_64	Female	Right	87.5	8	3052	101	8	8
id_65	Male	Right	0	8	2984	99	8	8
id_66	Male	Right	90	9	3325	110	9	9
id_67	Female	Right	55	7	2920	97	8	7
id_68	Female	Right	72.5	8	3148	104	8	8
id_69	Female	Right	25	8	3205	106	8	8
id_70	Female	Right	75	10	3856	128	10	10
id_71	Female	Left	62.5	9	3403	113	9	9
id_72	Female	Right	85	10	3901	130	10	10
id_73	Male	Right	62.5	10	3864	128	10	10
id_74	Male	Right	67.5	9	3533	117	9	9
id_75	Male	Right	67.5	8	3189	106	8	8
id_76	Male	Right	85	10	3656	121	10	10
id_77	Female	Right	22.5	8	2927	97	8	8
id_78	Female	Right	55	8	2925	97	8	8
id_79	Female	Right	57.5	8	3006	100	8	8
id_80	Male	Right	77.5	8	3234	107	8	8
id_81	Male	Unspecified	72.5	10	3734	124	10	10
id_82	Male	Unspecified	87.5	10	3982	132	10	10
id_83	Male	Right	97.5	9	3529	117	9	9
id_84	Male	Right	97.5	10	3928	130	10	10
id_85	Male	Right	95	10	3818	127	10	10
id_86	Male	Left	52.5	10	3785	126	10	10
id_87	Male	Right	60	7	2807	93	7	7
id_88	Female	Right	95	9	3629	120	9	9
id_89	Female	Right	45	7	2626	87	7	7
id_90	Female	Right	95	8	3206	106	8	8
id_91	Female	Unspecified	95	10	3872	129	10	10
id_92	Female	Right	82.5	9	3384	112	9	9
id_93	Female	Right	57.5	7	2772	92	7	7
id_94	Male	Right	40	7	2789	92	7	7

## Sheet: ddt_Left
IDnew2	Gender	Handed	correct.Answers	AgeNum	ExactAgeDays	ExactAgeMonths	ExactAgeYears	AgeNumFactor
id_1	Male	Right	75	10	3719	123	10	10
id_2	Male	Right	80	9	3457	115	9	9
id_3	Male	Left	37.5	10	3823	127	10	10
id_4	Female	Right	85	10	3951	131	10	10
id_5	Female	Left	70	8	3100	103	8	8
id_6	Female	Left	35	8	2945	98	8	8
id_7	Female	Right	52.5	8	3116	103	8	8
id_8	Female	Right	45	7	2830	94	7	7
id_9	Female	Unspecified	57.5	8	2962	98	8	8
id_10	Female	Unspecified	70	8	3269	108	8	8
id_11	Female	Right	60	7	2576	85	7	7
id_12	Female	Left	50	9	3358	111	9	9
id_13	Female	Right	70	9	3462	115	9	9
id_14	Male	Right	67.5	9	3531	117	9	9
id_15	Male	Unspecified	97.5	10	4047	134	11	10
id_16	Male	Right	70	9	3528	117	9	9
id_17	Female	Right	42.5	7	2770	92	7	7
id_18	Male	Right	55	9	3307	110	9	9
id_19	Female	Right	75	8	3240	108	8	8
id_20	Female	Right	77.5	9	3581	119	9	9
id_21	Female	Right	75	8	3161	105	8	8
id_22	Male	Right	70	10	3967	132	10	10
id_23	Male	Left	22.5	8	2965	98	8	8
id_24	Male	Right	55	9	3511	117	9	9
id_25	Female	Right	37.5	7	2770	92	7	7
id_26	Male	Unspecified	87.5	9	3542	118	9	9
id_27	Male	Right	60	9	3292	109	9	9
id_28	Female	Right	70	8	3244	108	8	8
id_29	Male	Unspecified	80	10	3963	132	10	10
id_30	Male	Right	70	10	3821	127	10	10
id_31	Female	Right	60	8	3163	105	8	8
id_32	Female	Right	47.5	8	3232	107	8	8
id_33	Female	Left	47.5	7	2866	95	7	7
id_34	Female	Right	52.5	9	3310	110	9	9
id_35	Female	Right	60	10	3691	123	10	10
id_36	Male	Right	75	8	3044	101	8	8
id_37	Male	Right	45	7	2779	92	7	7
id_38	Male	Right	37.5	10	3876	129	10	10
id_39	Female	Left	52.5	7	2905	96	7	7
id_40	Female	Right	72.5	10	3853	128	10	10
id_41	Female	Right	37.5	7	2808	93	7	7
id_42	Female	Right	80	10	3841	128	10	10
id_43	Female	Unspecified	77.5	10	4029	134	11	10
id_44	Female	Right	45	8	3148	104	8	8
id_45	Female	Right	77.5	9	3481	116	9	9
id_46	Female	Right	75	7	2778	92	7	7
id_47	Female	Right	87.5	9	3456	115	9	9
id_48	Female	Right	62.5	7	2749	91	7	7
id_49	Female	Right	55	8	3106	103	8	8
id_50	Female	Right	67.5	10	3691	123	10	10
id_51	Female	Left	80	7	2921	97	8	7
id_52	Male	Right	45	8	3042	101	8	8
id_53	Male	Right	65	8	2965	98	8	8
id_54	Female	Right	25	7	2804	93	7	7
id_55	Female	Right	65	7	2780	92	7	7
id_56	Male	Left	77.5	9	3619	120	9	9
id_57	Female	Right	42.5	8	2999	99	8	8
id_58	Female	Left	95	8	3199	106	8	8
id_59	Female	Right	75	8	3151	105	8	8
id_60	Female	Right	57.5	9	3549	118	9	9
id_61	Male	Unspecified	55	10	4006	133	10	10
id_62	Male	Right	62.5	10	3955	131	10	10
id_63	Male	Right	60	8	3221	107	8	8
id_64	Female	Right	77.5	8	3052	101	8	8
id_65	Male	Right	32.5	8	2984	99	8	8
id_66	Male	Right	35	9	3325	110	9	9
id_67	Female	Right	22.5	7	2920	97	8	7
id_68	Female	Right	62.5	8	3148	104	8	8
id_69	Female	Right	57.5	8	3205	106	8	8
id_70	Female	Right	62.5	10	3856	128	10	10
id_71	Female	Left	65	9	3403	113	9	9
id_72	Female	Right	62.5	10	3901	130	10	10
id_73	Male	Right	57.5	10	3864	128	10	10
id_74	Male	Right	87.5	9	3533	117	9	9
id_75	Male	Right	70	8	3189	106	8	8
id_76	Male	Right	52.5	10	3656	121	10	10
id_77	Female	Right	50	8	2927	97	8	8
id_78	Female	Right	57.5	8	2925	97	8	8
id_79	Female	Right	12.5	8	3006	100	8	8
id_80	Male	Right	52.5	8	3234	107	8	8
id_81	Male	Unspecified	62.5	10	3734	124	10	10
id_82	Male	Unspecified	70	10	3982	132	10	10
id_83	Male	Right	95	9	3529	117	9	9
id_84	Male	Right	95	10	3928	130	10	10
id_85	Male	Right	87.5	10	3818	127	10	10
id_86	Male	Left	55	10	3785	126	10	10
id_87	Male	Right	75	7	2807	93	7	7
id_88	Female	Right	67.5	9	3629	120	9	9
id_89	Female	Right	52.5	7	2626	87	7	7
id_90	Female	Right	55	8	3206	106	8	8
id_91	Female	Unspecified	70	10	3872	129	10	10
id_92	Female	Right	72.5	9	3384	112	9	9
id_93	Female	Right	57.5	7	2772	92	7	7
id_94	Male	Right	72.5	7	2789	92	7	7

## Sheet: ddt_Right
IDnew2	Gender	Handed	correct.Answers	AgeNum	ExactAgeDays	ExactAgeMonths	ExactAgeYears	AgeNumFactor
id_1	Male	Right	77.5	10	3719	123	10	10
id_2	Male	Right	90	9	3457	115	9	9
id_3	Male	Left	87.5	10	3823	127	10	10
id_4	Female	Right	80	10	3951	131	10	10
id_5	Female	Left	70	8	3100	103	8	8
id_6	Female	Left	82.5	8	2945	98	8	8
id_7	Female	Right	45	8	3116	103	8	8
id_8	Female	Right	57.5	7	2830	94	7	7
id_9	Female	Unspecified	87.5	8	2962	98	8	8
id_10	Female	Unspecified	85	8	3269	108	8	8
id_11	Female	Right	97.5	7	2576	85	7	7
id_12	Female	Left	90	9	3358	111	9	9
id_13	Female	Right	80	9	3462	115	9	9
id_14	Male	Right	80	9	3531	117	9	9
id_15	Male	Unspecified	87.5	10	4047	134	11	10
id_16	Male	Right	65	9	3528	117	9	9
id_17	Female	Right	57.5	7	2770	92	7	7
id_18	Male	Right	82.5	9	3307	110	9	9
id_19	Female	Right	77.5	8	3240	108	8	8
id_20	Female	Right	87.5	9	3581	119	9	9
id_21	Female	Right	80	8	3161	105	8	8
id_22	Male	Right	72.5	10	3967	132	10	10
id_23	Male	Left	75	8	2965	98	8	8
id_24	Male	Right	85	9	3511	117	9	9
id_25	Female	Right	60	7	2770	92	7	7
id_26	Male	Unspecified	92.5	9	3542	118	9	9
id_27	Male	Right	60	9	3292	109	9	9
id_28	Female	Right	95	8	3244	108	8	8
id_29	Male	Unspecified	82.5	10	3963	132	10	10
id_30	Male	Right	82.5	10	3821	127	10	10
id_31	Female	Right	80	8	3163	105	8	8
id_32	Female	Right	77.5	8	3232	107	8	8
id_33	Female	Left	85	7	2866	95	7	7
id_34	Female	Right	72.5	9	3310	110	9	9
id_35	Female	Right	95	10	3691	123	10	10
id_36	Male	Right	97.5	8	3044	101	8	8
id_37	Male	Right	87.5	7	2779	92	7	7
id_38	Male	Right	92.5	10	3876	129	10	10
id_39	Female	Left	52.5	7	2905	96	7	7
id_40	Female	Right	85	10	3853	128	10	10
id_41	Female	Right	95	7	2808	93	7	7
id_42	Female	Right	75	10	3841	128	10	10
id_43	Female	Unspecified	72.5	10	4029	134	11	10
id_44	Female	Right	85	8	3148	104	8	8
id_45	Female	Right	67.5	9	3481	116	9	9
id_46	Female	Right	90	7	2778	92	7	7
id_47	Female	Right	87.5	9	3456	115	9	9
id_48	Female	Right	77.5	7	2749	91	7	7
id_49	Female	Right	90	8	3106	103	8	8
id_50	Female	Right	87.5	10	3691	123	10	10
id_51	Female	Left	87.5	7	2921	97	8	7
id_52	Male	Right	52.5	8	3042	101	8	8
id_53	Male	Right	80	8	2965	98	8	8
id_54	Female	Right	77.5	7	2804	93	7	7
id_55	Female	Right	70	7	2780	92	7	7
id_56	Male	Left	82.5	9	3619	120	9	9
id_57	Female	Right	85	8	2999	99	8	8
id_58	Female	Left	30	8	3199	106	8	8
id_59	Female	Right	87.5	8	3151	105	8	8
id_60	Female	Right	85	9	3549	118	9	9
id_61	Male	Unspecified	90	10	4006	133	10	10
id_62	Male	Right	87.5	10	3955	131	10	10
id_63	Male	Right	97.5	8	3221	107	8	8
id_64	Female	Right	85	8	3052	101	8	8
id_65	Male	Right	65	8	2984	99	8	8
id_66	Male	Right	90	9	3325	110	9	9
id_67	Female	Right	87.5	7	2920	97	8	7
id_68	Female	Right	82.5	8	3148	104	8	8
id_69	Female	Right	77.5	8	3205	106	8	8
id_70	Female	Right	90	10	3856	128	10	10
id_71	Female	Left	100	9	3403	113	9	9
id_72	Female	Right	97.5	10	3901	130	10	10
id_73	Male	Right	77.5	10	3864	128	10	10
id_74	Male	Right	90	9	3533	117	9	9
id_75	Male	Right	52.5	8	3189	106	8	8
id_76	Male	Right	92.5	10	3656	121	10	10
id_77	Female	Right	82.5	8	2927	97	8	8
id_78	Female	Right	62.5	8	2925	97	8	8
id_79	Female	Right	82.5	8	3006	100	8	8
id_80	Male	Right	85	8	3234	107	8	8
id_81	Male	Unspecified	90	10	3734	124	10	10
id_82	Male	Unspecified	92.5	10	3982	132	10	10
id_83	Male	Right	92.5	9	3529	117	9	9
id_84	Male	Right	97.5	10	3928	130	10	10
id_85	Male	Right	97.5	10	3818	127	10	10
id_86	Male	Left	87.5	10	3785	126	10	10
id_87	Male	Right	82.5	7	2807	93	7	7
id_88	Female	Right	70	9	3629	120	9	9
id_89	Female	Right	87.5	7	2626	87	7	7
id_90	Female	Right	82.5	8	3206	106	8	8
id_91	Female	Unspecified	100	10	3872	129	10	10
id_92	Female	Right	80	9	3384	112	9	9
id_93	Female	Right	60	7	2772	92	7	7
id_94	Male	Right	62.5	7	2789	92	7	7
